# Supplementary material for: Multi-Granularity Whole-Brain Segmentation Based Functional Network Analysis Using Resting-State fMRI
Source: Front Neurosci. 2018 Dec 12;12:942. doi: 10.3389/fnins.2018.00942 (PMC6299028; doi:10.3389/fnins.2018.00942)
Supplement: Supplementary file 2 [file Data_Sheet_2.XLS]

## Sheet: multiLevelLabel
Label Value	Type I - Level 1	Type I - Level 2	Type I - Level 3	Type I - Level 4	Type I - Level 5	Type II - Level 1	Type II - Level 2	Type II - Level 3	Type II - Level 4	Type II - Level 5
1	SFG_L	SFG_L	Frontal_L	CerebralCortex_L	Telencephalon_L	SF_L	Frontal_L	Frontal_L	Hemisphere_L	Hemisphere_L
2	SFG_R	SFG_R	Frontal_R	CerebralCortex_R	Telencephalon_R	SF_R	Frontal_R	Frontal_R	Hemisphere_R	Hemisphere_R
3	SFG_PFC_L	SFG_L	Frontal_L	CerebralCortex_L	Telencephalon_L	SF_PFC_L	Frontal_L	Frontal_L	Hemisphere_L	Hemisphere_L
4	SFG_PFC_R	SFG_R	Frontal_R	CerebralCortex_R	Telencephalon_R	SF_PFC_R	Frontal_R	Frontal_R	Hemisphere_R	Hemisphere_R
5	SFG_pole_L	SFG_L	Frontal_L	CerebralCortex_L	Telencephalon_L	SF_pole_L	Frontal_L	Frontal_L	Hemisphere_L	Hemisphere_L
6	SFG_pole_R	SFG_R	Frontal_R	CerebralCortex_R	Telencephalon_R	SF_pole_R	Frontal_R	Frontal_R	Hemisphere_R	Hemisphere_R
7	MFG_L	MFG_L	Frontal_L	CerebralCortex_L	Telencephalon_L	MF_L	Frontal_L	Frontal_L	Hemisphere_L	Hemisphere_L
8	MFG_R	MFG_R	Frontal_R	CerebralCortex_R	Telencephalon_R	MF_R	Frontal_R	Frontal_R	Hemisphere_R	Hemisphere_R
9	MFG_DPFC_L	MFG_L	Frontal_L	CerebralCortex_L	Telencephalon_L	MF_DPFC_L	Frontal_L	Frontal_L	Hemisphere_L	Hemisphere_L
10	MFG_DPFC_R	MFG_R	Frontal_R	CerebralCortex_R	Telencephalon_R	MF_DPFC_R	Frontal_R	Frontal_R	Hemisphere_R	Hemisphere_R
11	IFG_opercularis_L	IFG_L	Frontal_L	CerebralCortex_L	Telencephalon_L	IF_opercularis_L	Frontal_L	Frontal_L	Hemisphere_L	Hemisphere_L
12	IFG_opercularis_R	IFG_R	Frontal_R	CerebralCortex_R	Telencephalon_R	IF_opercularis_R	Frontal_R	Frontal_R	Hemisphere_R	Hemisphere_R
13	IFG_orbitalis_L	IFG_L	Frontal_L	CerebralCortex_L	Telencephalon_L	IF_orbitalis_L	Frontal_L	Frontal_L	Hemisphere_L	Hemisphere_L
14	IFG_orbitalis_R	IFG_R	Frontal_R	CerebralCortex_R	Telencephalon_R	IF_orbitalis_R	Frontal_R	Frontal_R	Hemisphere_R	Hemisphere_R
15	IFG_triangularis_L	IFG_L	Frontal_L	CerebralCortex_L	Telencephalon_L	IF_triangularis_L	Frontal_L	Frontal_L	Hemisphere_L	Hemisphere_L
16	IFG_triangularis_R	IFG_R	Frontal_R	CerebralCortex_R	Telencephalon_R	IF_triangularis_R	Frontal_R	Frontal_R	Hemisphere_R	Hemisphere_R
17	LFOG_L	OG_L	Frontal_L	CerebralCortex_L	Telencephalon_L	LFO_L	Frontal_L	Frontal_L	Hemisphere_L	Hemisphere_L
18	LFOG_R	OG_R	Frontal_R	CerebralCortex_R	Telencephalon_R	LFO_R	Frontal_R	Frontal_R	Hemisphere_R	Hemisphere_R
19	MFOG_L	OG_L	Frontal_L	CerebralCortex_L	Telencephalon_L	MFO_L	Frontal_L	Frontal_L	Hemisphere_L	Hemisphere_L
20	MFOG_R	OG_R	Frontal_R	CerebralCortex_R	Telencephalon_R	MFO_R	Frontal_R	Frontal_R	Hemisphere_R	Hemisphere_R
21	RG_L	RG_L	Frontal_L	CerebralCortex_L	Telencephalon_L	R_L	Frontal_L	Frontal_L	Hemisphere_L	Hemisphere_L
22	RG_R	RG_R	Frontal_R	CerebralCortex_R	Telencephalon_R	R_R	Frontal_R	Frontal_R	Hemisphere_R	Hemisphere_R
23	PoCG_L	PoCG_L	Parietal_L	CerebralCortex_L	Telencephalon_L	PoC_L	Parietal_L	Parietal_L	Hemisphere_L	Hemisphere_L
24	PoCG_R	PoCG_R	Parietal_R	CerebralCortex_R	Telencephalon_R	PoC_R	Parietal_R	Parietal_R	Hemisphere_R	Hemisphere_R
25	PrCG_L	PrCG_L	Frontal_L	CerebralCortex_L	Telencephalon_L	PrC_L	Frontal_L	Frontal_L	Hemisphere_L	Hemisphere_L
26	PrCG_R	PrCG_R	Frontal_R	CerebralCortex_R	Telencephalon_R	PrC_R	Frontal_R	Frontal_R	Hemisphere_R	Hemisphere_R
27	SPG_L	SPG_L	Parietal_L	CerebralCortex_L	Telencephalon_L	SP_L	Parietal_L	Parietal_L	Hemisphere_L	Hemisphere_L
28	SPG_R	SPG_R	Parietal_R	CerebralCortex_R	Telencephalon_R	SP_R	Parietal_R	Parietal_R	Hemisphere_R	Hemisphere_R
29	SMG_L	SMG_L	Parietal_L	CerebralCortex_L	Telencephalon_L	SM_L	Parietal_L	Parietal_L	Hemisphere_L	Hemisphere_L
30	SMG_R	SMG_R	Parietal_R	CerebralCortex_R	Telencephalon_R	SM_R	Parietal_R	Parietal_R	Hemisphere_R	Hemisphere_R
31	AG_L	AG_L	Parietal_L	CerebralCortex_L	Telencephalon_L	A_L	Parietal_L	Parietal_L	Hemisphere_L	Hemisphere_L
32	AG_R	AG_R	Parietal_R	CerebralCortex_R	Telencephalon_R	A_R	Parietal_R	Parietal_R	Hemisphere_R	Hemisphere_R
33	PrCu_L	PrCu_L	Parietal_L	CerebralCortex_L	Telencephalon_L	PrCu_L	Parietal_L	Parietal_L	Hemisphere_L	Hemisphere_L
34	PrCu_R	PrCu_R	Parietal_R	CerebralCortex_R	Telencephalon_R	PrCu_R	Parietal_R	Parietal_R	Hemisphere_R	Hemisphere_R
35	STG_L	STG_L	Temporal_L	CerebralCortex_L	Telencephalon_L	ST_L	Temporal_L	Temporal_L	Hemisphere_L	Hemisphere_L
36	STG_R	STG_R	Temporal_R	CerebralCortex_R	Telencephalon_R	ST_R	Temporal_R	Temporal_R	Hemisphere_R	Hemisphere_R
37	STG_L_pole	STG_L	Temporal_L	CerebralCortex_L	Telencephalon_L	ST_L_pole	Temporal_L	Temporal_L	Hemisphere_L	Hemisphere_L
38	STG_R_pole	STG_R	Temporal_R	CerebralCortex_R	Telencephalon_R	ST_R_pole	Temporal_R	Temporal_R	Hemisphere_R	Hemisphere_R
39	MTG_L	MTG_L	Temporal_L	CerebralCortex_L	Telencephalon_L	MT_L	Temporal_L	Temporal_L	Hemisphere_L	Hemisphere_L
40	MTG_R	MTG_R	Temporal_R	CerebralCortex_R	Telencephalon_R	MT_R	Temporal_R	Temporal_R	Hemisphere_R	Hemisphere_R
41	MTG_L_pole	MTG_L	Temporal_L	CerebralCortex_L	Telencephalon_L	MT_L_pole	Temporal_L	Temporal_L	Hemisphere_L	Hemisphere_L
42	MTG_R_pole	MTG_R	Temporal_R	CerebralCortex_R	Telencephalon_R	MT_R_pole	Temporal_R	Temporal_R	Hemisphere_R	Hemisphere_R
43	ITG_L	ITG_L	Temporal_L	CerebralCortex_L	Telencephalon_L	IT_L	Temporal_L	Temporal_L	Hemisphere_L	Hemisphere_L
44	ITG_R	ITG_R	Temporal_R	CerebralCortex_R	Telencephalon_R	IT_R	Temporal_R	Temporal_R	Hemisphere_R	Hemisphere_R
45	PHG_L	Limbic_L	Limbic_L	CerebralCortex_L	Telencephalon_L	PHG_L	Limbic_L	Limbic_L	Hemisphere_L	Hemisphere_L
46	PHG_R	Limbic_R	Limbic_R	CerebralCortex_R	Telencephalon_R	PHG_R	Limbic_R	Limbic_R	Hemisphere_R	Hemisphere_R
47	ENT_L	Limbic_L	Limbic_L	CerebralCortex_L	Telencephalon_L	ENT_L	Limbic_L	Limbic_L	Hemisphere_L	Hemisphere_L
48	ENT_R	Limbic_R	Limbic_R	CerebralCortex_R	Telencephalon_R	ENT_R	Limbic_R	Limbic_R	Hemisphere_R	Hemisphere_R
49	FuG_L	FuG_L	Temporal_L	CerebralCortex_L	Telencephalon_L	Fu_L	Temporal_L	Temporal_L	Hemisphere_L	Hemisphere_L
50	FuG_R	FuG_R	Temporal_R	CerebralCortex_R	Telencephalon_R	Fu_R	Temporal_R	Temporal_R	Hemisphere_R	Hemisphere_R
51	SOG_L	SOG_L	Occipital_L	CerebralCortex_L	Telencephalon_L	SO_L	Occipital_L	Occipital_L	Hemisphere_L	Hemisphere_L
52	SOG_R	SOG_R	Occipital_R	CerebralCortex_R	Telencephalon_R	SO_R	Occipital_R	Occipital_R	Hemisphere_R	Hemisphere_R
53	MOG_L	MOG_L	Occipital_L	CerebralCortex_L	Telencephalon_L	MO_L	Occipital_L	Occipital_L	Hemisphere_L	Hemisphere_L
54	MOG_R	MOG_R	Occipital_R	CerebralCortex_R	Telencephalon_R	MO_R	Occipital_R	Occipital_R	Hemisphere_R	Hemisphere_R
55	IOG_L	IOG_L	Occipital_L	CerebralCortex_L	Telencephalon_L	IO_L	Occipital_L	Occipital_L	Hemisphere_L	Hemisphere_L
56	IOG_R	IOG_R	Occipital_R	CerebralCortex_R	Telencephalon_R	IO_R	Occipital_R	Occipital_R	Hemisphere_R	Hemisphere_R
57	Cu_L	Cu_L	Occipital_L	CerebralCortex_L	Telencephalon_L	Cu_L	Occipital_L	Occipital_L	Hemisphere_L	Hemisphere_L
58	Cu_R	Cu_R	Occipital_R	CerebralCortex_R	Telencephalon_R	Cu_R	Occipital_R	Occipital_R	Hemisphere_R	Hemisphere_R
59	LG_L	LG_L	Occipital_L	CerebralCortex_L	Telencephalon_L	LG_L	Occipital_L	Occipital_L	Hemisphere_L	Hemisphere_L
60	LG_R	LG_R	Occipital_R	CerebralCortex_R	Telencephalon_R	LG_R	Occipital_R	Occipital_R	Hemisphere_R	Hemisphere_R
61	rostral_ACC_L	Cingulate_L	Limbic_L	CerebralCortex_L	Telencephalon_L	rostral_ACC_L	Cingulate_L	Limbic_L	Hemisphere_L	Hemisphere_L
62	rostral_ACC_R	Cingulate_R	Limbic_R	CerebralCortex_R	Telencephalon_R	rostral_ACC_R	Cingulate_R	Limbic_R	Hemisphere_R	Hemisphere_R
63	subcallosal_ACC_L	Cingulate_L	Limbic_L	CerebralCortex_L	Telencephalon_L	subcallosal_ACC_L	Cingulate_L	Limbic_L	Hemisphere_L	Hemisphere_L
64	subcallosal_ACC_R	Cingulate_R	Limbic_R	CerebralCortex_R	Telencephalon_R	subcallosal_ACC_R	Cingulate_R	Limbic_R	Hemisphere_R	Hemisphere_R
65	subgenual_ACC_L	Cingulate_L	Limbic_L	CerebralCortex_L	Telencephalon_L	subgenual_ACC_L	Cingulate_L	Limbic_L	Hemisphere_L	Hemisphere_L
66	subgenual_ACC_R	Cingulate_R	Limbic_R	CerebralCortex_R	Telencephalon_R	subgenual_ACC_R	Cingulate_R	Limbic_R	Hemisphere_R	Hemisphere_R
67	dorsal_ACC_L	Cingulate_L	Limbic_L	CerebralCortex_L	Telencephalon_L	dorsal_ACC_L	Cingulate_L	Limbic_L	Hemisphere_L	Hemisphere_L
68	dorsal_ACC_R	Cingulate_R	Limbic_R	CerebralCortex_R	Telencephalon_R	dorsal_ACC_R	Cingulate_R	Limbic_R	Hemisphere_R	Hemisphere_R
69	PCC_L	Cingulate_L	Limbic_L	CerebralCortex_L	Telencephalon_L	PCC_L	Cingulate_L	Limbic_L	Hemisphere_L	Hemisphere_L
70	PCC_R	Cingulate_R	Limbic_R	CerebralCortex_R	Telencephalon_R	PCC_R	Cingulate_R	Limbic_R	Hemisphere_R	Hemisphere_R
71	Insula_L	Insula_L	Insula_L	CerebralCortex_L	Telencephalon_L	Insula_L	Insula_L	Insula_L	Hemisphere_L	Hemisphere_L
72	Insula_R	Insula_R	Insula_R	CerebralCortex_R	Telencephalon_R	Insula_R	Insula_R	Insula_R	Hemisphere_R	Hemisphere_R
73	Amyg_L	Amyg_L	Limbic_L	CerebralNucli_L	Telencephalon_L	Amyg_L	Limbic_L	Limbic_L	CerebralNucli_L	Hemisphere_L
74	Amyg_R	Amyg_R	Limbic_R	CerebralNucli_R	Telencephalon_R	Amyg_R	Limbic_R	Limbic_R	CerebralNucli_R	Hemisphere_R
75	Hippo_L	Hippo_L	Limbic_L	CerebralCortex_L	Telencephalon_L	Hippo_L	Limbic_L	Limbic_L	Hemisphere_L	Hemisphere_L
76	Hippo_R	Hippo_R	Limbic_R	CerebralCortex_R	Telencephalon_R	Hippo_R	Limbic_R	Limbic_R	Hemisphere_R	Hemisphere_R
77	Caud_L	Caud_L	BasalGang_L	CerebralNucli_L	Telencephalon_L	Caud_L	Striatum_L	BasalGang_L	CerebralNucli_L	Hemisphere_L
78	Caud_R	Caud_R	BasalGang_R	CerebralNucli_R	Telencephalon_R	Caud_R	Striatum_R	BasalGang_R	CerebralNucli_R	Hemisphere_R
79	Put_L	Put_L	BasalGang_L	CerebralNucli_L	Telencephalon_L	Put_L	Striatum_L	BasalGang_L	CerebralNucli_L	Hemisphere_L
80	Put_R	Put_R	BasalGang_R	CerebralNucli_R	Telencephalon_R	Put_R	Striatum_R	BasalGang_R	CerebralNucli_R	Hemisphere_R
81	GP_L	GP_L	BasalGang_L	CerebralNucli_L	Telencephalon_L	GP_L	GP_L	BasalGang_L	CerebralNucli_L	Hemisphere_L
82	GP_R	GP_R	BasalGang_R	CerebralNucli_R	Telencephalon_R	GP_R	GP_R	BasalGang_R	CerebralNucli_R	Hemisphere_R
83	Thalamus_L	Thalamus_L	Thalamus_L	Thalamus_L	Diencephalon_L	Thalamus_L	Thalamus_L	Thalamus_L	Thalamus_L	Hemisphere_L
84	Thalamus_R	Thalamus_R	Thalamus_R	Thalamus_R	Diencephalon_R	Thalamus_R	Thalamus_R	Thalamus_R	Thalamus_R	Hemisphere_R
85	HypoThalamus_L	BasalForebrain_L	BasalForebrain_L	BasalForebrain_L	Diencephalon_L	HypoThalamus_L	BasalForebrain_L	BasalForebrain_L	BasalForebrain_L	Hemisphere_L
86	HypoThalamus_R	BasalForebrain_R	BasalForebrain_R	BasalForebrain_R	Diencephalon_R	HypoThalamus_R	BasalForebrain_R	BasalForebrain_R	BasalForebrain_R	Hemisphere_R
87	BasalForebrain_L	BasalForebrain_L	BasalForebrain_L	BasalForebrain_L	Diencephalon_L	BasalForebrain_L	BasalForebrain_L	BasalForebrain_L	BasalForebrain_L	Hemisphere_L
88	BasalForebrain_R	BasalForebrain_R	BasalForebrain_R	BasalForebrain_R	Diencephalon_R	BasalForebrain_R	BasalForebrain_R	BasalForebrain_R	BasalForebrain_R	Hemisphere_R
89	NucAccumbens_L	BasalForebrain_L	BasalGang_L	CerebralNucli_L	Telencephalon_L	NucAccumbens_L	Striatum_L	BasalGang_L	CerebralNucli_L	Hemisphere_L
90	NucAccumbens_R	BasalForebrain_R	BasalGang_R	CerebralNucli_R	Telencephalon_R	NucAccumbens_R	Striatum_R	BasalGang_R	CerebralNucli_R	Hemisphere_R
91	RedNc_L	midbrain_L	midbrain_L	Mesencephalon_L	Mesencephalon	RedNc_L	midbrain_L	midbrain_L	midbrain	Brainstem
92	RedNc_R	midbrain_R	midbrain_R	Mesencephalon_R	Mesencephalon	RedNc_R	midbrain_R	midbrain_R	midbrain	Brainstem
93	Snigra_L	midbrain_L	midbrain_L	Mesencephalon_L	Mesencephalon	Snigra_L	midbrain_L	midbrain_L	midbrain	Brainstem
94	Snigra_R	midbrain_R	midbrain_R	Mesencephalon_R	Mesencephalon	Snigra_R	midbrain_R	midbrain_R	midbrain	Brainstem
95	CerebellumGM_R	Cerebellum_R	Cerebellum_R	Metencephalon_R	Metencephalon	Cerebellum_R	Cerebellum_R	Cerebellum_R	Cerebellum_R	Cerebellum
96	CerebellumGM_L	Cerebellum_L	Cerebellum_L	Metencephalon_L	Metencephalon	Cerebellum_L	Cerebellum_L	Cerebellum_L	Cerebellum_L	Cerebellum
97	CP_L	midbrain_L	midbrain_L	Mesencephalon_L	Mesencephalon	CP_L	midbrain_L	midbrain_L	midbrain	Brainstem
98	CP_R	midbrain_R	midbrain_R	Mesencephalon_R	Mesencephalon	CP_R	midbrain_R	midbrain_R	midbrain	Brainstem
99	Midbrain_L	midbrain_L	midbrain_L	Mesencephalon_L	Mesencephalon	Midbrain_L	midbrain_L	midbrain_L	midbrain	Brainstem
100	Midbrain_R	midbrain_R	midbrain_R	Mesencephalon_R	Mesencephalon	Midbrain_R	midbrain_R	midbrain_R	midbrain	Brainstem
101	CST_L	Pons_L	Pons_L	Metencephalon_L	Metencephalon	CST_L	Pons_L	Pons_L	Brainstem_L	Brainstem
102	CST_R	Pons_R	Pons_R	Metencephalon_R	Metencephalon	CST_R	Pons_R	Pons_R	Brainstem_R	Brainstem
103	SCP_L	Pons_L	Pons_L	Metencephalon_L	Metencephalon	SCP_L	Pons_L	Pons_L	Brainstem_L	Brainstem
104	SCP_R	Pons_R	Pons_R	Metencephalon_R	Metencephalon	SCP_R	Pons_R	Pons_R	Brainstem_R	Brainstem
105	MCP_L	Pons_L	Pons_L	Metencephalon_L	Metencephalon	MCP_L	Pons_L	Pons_L	Brainstem_L	Brainstem
106	MCP_R	Pons_R	Pons_R	Metencephalon_R	Metencephalon	MCP_R	Pons_R	Pons_R	Brainstem_R	Brainstem
107	PCT_L	Pons_L	Pons_L	Metencephalon_L	Metencephalon	PCT_L	Pons_L	Pons_L	Brainstem_L	Brainstem
108	PCT_R	Pons_R	Pons_R	Metencephalon_R	Metencephalon	PCT_R	Pons_R	Pons_R	Brainstem_R	Brainstem
109	ICP_L	Medulla_L	Medulla_L	Myelencephalon_L	Myelencephalon	Medulla_L	Medulla_L	Medulla_L	Brainstem_L	Brainstem
110	ICP_R	Medulla_R	Medulla_R	Myelencephalon_R	Myelencephalon	Medulla_R	Medulla_R	Medulla_R	Brainstem_R	Brainstem
111	ML_L	Pons_L	Pons_L	Metencephalon_L	Metencephalon	ML_L	Pons_L	Pons_L	Brainstem_L	Brainstem
112	ML_R	Pons_R	Pons_R	Metencephalon_R	Metencephalon	ML_R	Pons_R	Pons_R	Brainstem_R	Brainstem
113	Pons_L	Pons_L	Pons_L	Metencephalon_L	Metencephalon	Pons_L	Pons_L	Pons_L	Brainstem_L	Brainstem
114	Pons_R	Pons_R	Pons_R	Metencephalon_R	Metencephalon	Pons_R	Pons_R	Pons_R	Brainstem_R	Brainstem
115	Medulla_L	Medulla_L	Medulla_L	Myelencephalon_L	Myelencephalon	Medulla_L	Medulla_L	Medulla_L	Brainstem_L	Brainstem
116	Medulla_R	Medulla_R	Medulla_R	Myelencephalon_R	Myelencephalon	Medulla_R	Medulla_R	Medulla_R	Brainstem_R	Brainstem
117	ACR_L	ant_DPWM_L	AnteriorWM_L	WhiteMatter_L	Telencephalon_L	ACR_L	ant_DPWM_L	AnteriorWM_L	WhiteMatter_L	Hemisphere_L
118	ACR_R	ant_DPWM_R	AnteriorWM_R	WhiteMatter_R	Telencephalon_R	ACR_R	ant_DPWM_R	AnteriorWM_R	WhiteMatter_R	Hemisphere_R
119	SCR_L	ant_DPWM_L	AnteriorWM_L	WhiteMatter_L	Telencephalon_L	SCR_L	ant_DPWM_L	AnteriorWM_L	WhiteMatter_L	Hemisphere_L
120	SCR_R	ant_DPWM_R	AnteriorWM_R	WhiteMatter_R	Telencephalon_R	SCR_R	ant_DPWM_R	AnteriorWM_R	WhiteMatter_R	Hemisphere_R
121	PCR_L	post_DPWM_L	PosteriorWM_L	WhiteMatter_L	Telencephalon_L	PCR_L	post_DPWM_L	PosteriorWM_L	WhiteMatter_L	Hemisphere_L
122	PCR_R	post_DPWM_R	PosteriorWM_R	WhiteMatter_R	Telencephalon_R	PCR_R	post_DPWM_R	PosteriorWM_R	WhiteMatter_R	Hemisphere_R
123	GCC_L	GCC_L	CorpusCallosum_L	WhiteMatter_L	Telencephalon_L	GCC_L	CorpusCallosum_L	CorpusCallosum_L	WhiteMatter_L	Hemisphere_L
124	GCC_R	GCC_R	CorpusCallosum_R	WhiteMatter_R	Telencephalon_R	GCC_R	CorpusCallosum_R	CorpusCallosum_R	WhiteMatter_R	Hemisphere_R
125	BCC_L	BCC_L	CorpusCallosum_L	WhiteMatter_L	Telencephalon_L	BCC_L	CorpusCallosum_L	CorpusCallosum_L	WhiteMatter_L	Hemisphere_L
126	BCC_R	BCC_R	CorpusCallosum_R	WhiteMatter_R	Telencephalon_R	BCC_R	CorpusCallosum_R	CorpusCallosum_R	WhiteMatter_R	Hemisphere_R
127	SCC_L	SCC_L	CorpusCallosum_L	WhiteMatter_L	Telencephalon_L	SCC_L	CorpusCallosum_L	CorpusCallosum_L	WhiteMatter_L	Hemisphere_L
128	SCC_R	SCC_R	CorpusCallosum_R	WhiteMatter_R	Telencephalon_R	SCC_R	CorpusCallosum_R	CorpusCallosum_R	WhiteMatter_R	Hemisphere_R
129	PVWl_L	PVA_posterior_L	InferiorWM_L	WhiteMatter_L	Telencephalon_L	PVWl_L	inf_DPWM_L	InferiorWM_L	WhiteMatter_L	Hemisphere_L
130	PVWl_R	PVA_posterior_R	InferiorWM_R	WhiteMatter_R	Telencephalon_R	PVWl_R	inf_DPWM_R	InferiorWM_R	WhiteMatter_R	Hemisphere_R
131	ALIC_L	ALIC_L	InferiorWM_L	WhiteMatter_L	Telencephalon_L	ALIC_L	InternalCapsule_L	InferiorWM_L	WhiteMatter_L	Hemisphere_L
132	ALIC_R	ALIC_R	InferiorWM_R	WhiteMatter_R	Telencephalon_R	ALIC_R	InternalCapsule_R	InferiorWM_R	WhiteMatter_R	Hemisphere_R
133	PLIC_L	PLIC_L	InferiorWM_L	WhiteMatter_L	Telencephalon_L	PLIC_L	InternalCapsule_L	InferiorWM_L	WhiteMatter_L	Hemisphere_L
134	PLIC_R	PLIC_R	InferiorWM_R	WhiteMatter_R	Telencephalon_R	PLIC_R	InternalCapsule_R	InferiorWM_R	WhiteMatter_R	Hemisphere_R
135	RLIC_L	inf_DPWM_L	InferiorWM_L	WhiteMatter_L	Telencephalon_L	RLIC_L	inf_DPWM_L	InferiorWM_L	WhiteMatter_L	Hemisphere_L
136	RLIC_R	inf_DPWM_R	InferiorWM_R	WhiteMatter_R	Telencephalon_R	RLIC_R	inf_DPWM_R	InferiorWM_R	WhiteMatter_R	Hemisphere_R
137	EC_L	inf_DPWM_L	InferiorWM_L	WhiteMatter_L	Telencephalon_L	EC_L	inf_DPWM_L	InferiorWM_L	WhiteMatter_L	Hemisphere_L
138	EC_R	inf_DPWM_R	InferiorWM_R	WhiteMatter_R	Telencephalon_R	EC_R	inf_DPWM_R	InferiorWM_R	WhiteMatter_R	Hemisphere_R
139	CGC_L	CGC_L	LimbicWM_L	WhiteMatter_L	Telencephalon_L	CGC_L	LimbicWM_L	LimbicWM_L	WhiteMatter_L	Hemisphere_L
140	CGC_R	CGC_R	LimbicWM_R	WhiteMatter_R	Telencephalon_R	CGC_R	LimbicWM_R	LimbicWM_R	WhiteMatter_R	Hemisphere_R
141	CGH_L	CGH_L	LimbicWM_L	WhiteMatter_L	Telencephalon_L	CGH_L	LimbicWM_L	LimbicWM_L	WhiteMatter_L	Hemisphere_L
142	CGH_R	CGH_R	LimbicWM_R	WhiteMatter_R	Telencephalon_R	CGH_R	LimbicWM_R	LimbicWM_R	WhiteMatter_R	Hemisphere_R
143	Fx/ST_L	Fx/ST_L	LimbicWM_L	WhiteMatter_L	Telencephalon_L	Fx/ST_L	LimbicWM_L	LimbicWM_L	WhiteMatter_L	Hemisphere_L
144	Fx/ST_R	Fx/ST_R	LimbicWM_R	WhiteMatter_R	Telencephalon_R	Fx/ST_R	LimbicWM_R	LimbicWM_R	WhiteMatter_R	Hemisphere_R
145	Fx_L	Fx_L	LimbicWM_L	WhiteMatter_L	Telencephalon_L	Fx_L	LimbicWM_L	LimbicWM_L	WhiteMatter_L	Hemisphere_L
146	Fx_R	Fx_R	LimbicWM_R	WhiteMatter_R	Telencephalon_R	Fx_R	LimbicWM_R	LimbicWM_R	WhiteMatter_R	Hemisphere_R
147	IFO_L	inf_DPWM_L	InferiorWM_L	WhiteMatter_L	Telencephalon_L	IFO_L	inf_DPWM_L	InferiorWM_L	WhiteMatter_L	Hemisphere_L
148	IFO_R	inf_DPWM_R	InferiorWM_R	WhiteMatter_R	Telencephalon_R	IFO_R	inf_DPWM_R	InferiorWM_R	WhiteMatter_R	Hemisphere_R
149	PTR_L	inf_DPWM_L	InferiorWM_L	WhiteMatter_L	Telencephalon_L	PTR_L	inf_DPWM_L	InferiorWM_L	WhiteMatter_L	Hemisphere_L
150	PTR_R	inf_DPWM_R	InferiorWM_R	WhiteMatter_R	Telencephalon_R	PTR_R	inf_DPWM_R	InferiorWM_R	WhiteMatter_R	Hemisphere_R
151	SS_L	inf_DPWM_L	InferiorWM_L	WhiteMatter_L	Telencephalon_L	SS_L	inf_DPWM_L	InferiorWM_L	WhiteMatter_L	Hemisphere_L
152	SS_R	inf_DPWM_R	InferiorWM_R	WhiteMatter_R	Telencephalon_R	SS_R	inf_DPWM_R	InferiorWM_R	WhiteMatter_R	Hemisphere_R
153	SFO_L	ant_DPWM_L	AnteriorWM_L	WhiteMatter_L	Telencephalon_L	SFO_L	ant_DPWM_L	AnteriorWM_L	WhiteMatter_L	Hemisphere_L
154	SFO_R	ant_DPWM_R	AnteriorWM_R	WhiteMatter_R	Telencephalon_R	SFO_R	ant_DPWM_R	AnteriorWM_R	WhiteMatter_R	Hemisphere_R
155	SLF_L	PeripheralParietalWM_L	PosteriorWM_L	WhiteMatter_L	Telencephalon_L	SLF_L	Parietal_L	Parietal_L	WhiteMatter_L	Hemisphere_L
156	SLF_R	PeripheralParietalWM_R	PosteriorWM_R	WhiteMatter_R	Telencephalon_R	SLF_R	Parietal_R	Parietal_R	WhiteMatter_R	Hemisphere_R
157	Cl_L	BasalForebrain_L	BasalForebrain_L	BasalForebrain_L	Diencephalon_L	Cl_L	BasalForebrain_L	BasalForebrain_L	BasalForebrain_L	Hemisphere_L
158	Cl_R	BasalForebrain_R	BasalForebrain_R	BasalForebrain_R	Diencephalon_R	Cl_R	BasalForebrain_R	BasalForebrain_R	BasalForebrain_R	Hemisphere_R
159	BasalForebrain_L	BasalForebrain_L	BasalForebrain_L	BasalForebrain_L	Diencephalon_L	BasalForebrain_L	BasalForebrain_L	BasalForebrain_L	BasalForebrain_L	Hemisphere_L
160	BasalForebrain_R	BasalForebrain_R	BasalForebrain_R	BasalForebrain_R	Diencephalon_R	BasalForebrain_R	BasalForebrain_R	BasalForebrain_R	BasalForebrain_R	Hemisphere_R
161	BasalForebrain_L	BasalForebrain_L	BasalForebrain_L	BasalForebrain_L	Diencephalon_L	BasalForebrain_L	BasalForebrain_L	BasalForebrain_L	BasalForebrain_L	Hemisphere_L
162	BasalForebrain_R	BasalForebrain_R	BasalForebrain_R	BasalForebrain_R	Diencephalon_R	BasalForebrain_R	BasalForebrain_R	BasalForebrain_R	BasalForebrain_R	Hemisphere_R
163	BasalForebrain_L	BasalForebrain_L	BasalForebrain_L	BasalForebrain_L	Diencephalon_L	BasalForebrain_L	BasalForebrain_L	BasalForebrain_L	BasalForebrain_L	Hemisphere_L
164	BasalForebrain_R	BasalForebrain_R	BasalForebrain_R	BasalForebrain_R	Diencephalon_R	BasalForebrain_R	BasalForebrain_R	BasalForebrain_R	BasalForebrain_R	Hemisphere_R
165	BasalForebrain_L	BasalForebrain_L	BasalForebrain_L	BasalForebrain_L	Diencephalon_L	BasalForebrain_L	BasalForebrain_L	BasalForebrain_L	BasalForebrain_L	Hemisphere_L
166	BasalForebrain_R	BasalForebrain_R	BasalForebrain_R	BasalForebrain_R	Diencephalon_R	BasalForebrain_R	BasalForebrain_R	BasalForebrain_R	BasalForebrain_R	Hemisphere_R
167	Mammillary_R	BasalForebrain_R	BasalForebrain_R	BasalForebrain_R	Diencephalon_R	Mammillary_R	BasalForebrain_R	BasalForebrain_R	BasalForebrain_R	Hemisphere_R
168	Mammillary_L	BasalForebrain_L	BasalForebrain_L	BasalForebrain_L	Diencephalon_L	Mammillary_L	BasalForebrain_L	BasalForebrain_L	BasalForebrain_L	Hemisphere_L
169	OpticTract_L	Undefined	Undefined	Undefined	Undefined	Undefined	Undefined	Undefined	Undefined	Undefined
170	OpticTract_R	Undefined	Undefined	Undefined	Undefined	Undefined	Undefined	Undefined	Undefined	Undefined
171	LV_Frontal_L	AnteriorLateralVentricle_L	LateralVentricle_L	Ventricle	CSF	LV_Frontal_L	AnteriorLateralVentricle_L	LateralVentricle_L	Ventricle	CSF
172	LV_body_L	AnteriorLateralVentricle_L	LateralVentricle_L	Ventricle	CSF	LV_body_L	AnteriorLateralVentricle_L	LateralVentricle_L	Ventricle	CSF
173	LV_atrium_L	PosteriorLateralVentricle_L	LateralVentricle_L	Ventricle	CSF	LV_atrium_L	PosteriorLateralVentricle_L	LateralVentricle_L	Ventricle	CSF
174	LV_Occipital_L	PosteriorLateralVentricle_L	LateralVentricle_L	Ventricle	CSF	LV_Occipital_L	PosteriorLateralVentricle_L	LateralVentricle_L	Ventricle	CSF
175	LV_Inferior_L	InferiorLateralVentricle_L	LateralVentricle_L	Ventricle	CSF	LV_Inferior_L	InferiorLateralVentricle_L	LateralVentricle_L	Ventricle	CSF
176	LV_Frontal_R	AnteriorLateralVentricle_R	LateralVentricle_R	Ventricle	CSF	LV_Frontal_R	AnteriorLateralVentricle_R	LateralVentricle_R	Ventricle	CSF
177	LV_body_R	AnteriorLateralVentricle_R	LateralVentricle_R	Ventricle	CSF	LV_body_R	AnteriorLateralVentricle_R	LateralVentricle_R	Ventricle	CSF
178	LV_atrium_R	PosteriorLateralVentricle_R	LateralVentricle_R	Ventricle	CSF	LV_atrium_R	PosteriorLateralVentricle_R	LateralVentricle_R	Ventricle	CSF
179	LV_Occipital_R	PosteriorLateralVentricle_R	LateralVentricle_R	Ventricle	CSF	LV_Occipital_R	PosteriorLateralVentricle_R	LateralVentricle_R	Ventricle	CSF
180	LV_Inferior_R	InferiorLateralVentricle_R	LateralVentricle_R	Ventricle	CSF	LV_Inferior_R	InferiorLateralVentricle_R	LateralVentricle_R	Ventricle	CSF
181	III_ventricle	III_ventricle	III_ventricle	Ventricle	CSF	III_ventricle	III_ventricle	III_ventricle	Ventricle	CSF
182	PVWa_L	PVA_anterior_L	AnteriorWM_L	WhiteMatter_L	Telencephalon_L	PVWa_L	ant_DPWM_L	AnteriorWM_L	WhiteMatter_L	Hemisphere_L
183	PVWa_R	PVA_anterior_R	AnteriorWM_R	WhiteMatter_R	Telencephalon_R	PVWa_R	ant_DPWM_R	AnteriorWM_R	WhiteMatter_R	Hemisphere_R
184	PVWp_L	PVA_posterior_L	PosteriorWM_L	WhiteMatter_L	Telencephalon_L	PVWp_L	post_DPWM_L	PosteriorWM_L	WhiteMatter_L	Hemisphere_L
185	PVWp_R	PVA_posterior_R	PosteriorWM_R	WhiteMatter_R	Telencephalon_R	PVWp_R	post_DPWM_R	PosteriorWM_R	WhiteMatter_R	Hemisphere_R
186	SFWM_L	PeripheralFrontalWM_L	AnteriorWM_L	WhiteMatter_L	Telencephalon_L	SF_L	Frontal_L	Frontal_L	Hemisphere_L	Hemisphere_L
187	SFWM_R	PeripheralFrontalWM_R	AnteriorWM_R	WhiteMatter_R	Telencephalon_R	SF_R	Frontal_R	Frontal_R	Hemisphere_R	Hemisphere_R
188	SFWM_PFC_L	PeripheralFrontalWM_L	AnteriorWM_L	WhiteMatter_L	Telencephalon_L	SF_PFC_L	Frontal_L	Frontal_L	Hemisphere_L	Hemisphere_L
189	SFWM_PFC_R	PeripheralFrontalWM_R	AnteriorWM_R	WhiteMatter_R	Telencephalon_R	SF_PFC_R	Frontal_R	Frontal_R	Hemisphere_R	Hemisphere_R
190	SFWM_pole_L	PeripheralFrontalWM_L	AnteriorWM_L	WhiteMatter_L	Telencephalon_L	SF_pole_L	Frontal_L	Frontal_L	Hemisphere_L	Hemisphere_L
191	SFWM_pole_R	PeripheralFrontalWM_R	AnteriorWM_R	WhiteMatter_R	Telencephalon_R	SF_pole_R	Frontal_R	Frontal_R	Hemisphere_R	Hemisphere_R
192	MFWM_L	PeripheralFrontalWM_L	AnteriorWM_L	WhiteMatter_L	Telencephalon_L	MF_L	Frontal_L	Frontal_L	Hemisphere_L	Hemisphere_L
193	MFWM_R	PeripheralFrontalWM_R	AnteriorWM_R	WhiteMatter_R	Telencephalon_R	MF_R	Frontal_R	Frontal_R	Hemisphere_R	Hemisphere_R
194	MFWM_DPFC_L	PeripheralFrontalWM_L	AnteriorWM_L	WhiteMatter_L	Telencephalon_L	MF_DPFC_L	Frontal_L	Frontal_L	Hemisphere_L	Hemisphere_L
195	MFWM_DPFC_R	PeripheralFrontalWM_R	AnteriorWM_R	WhiteMatter_R	Telencephalon_R	MF_DPFC_R	Frontal_R	Frontal_R	Hemisphere_R	Hemisphere_R
196	IFWM_opercularis_L	PeripheralFrontalWM_L	AnteriorWM_L	WhiteMatter_L	Telencephalon_L	IF_opercularis_L	Frontal_L	Frontal_L	Hemisphere_L	Hemisphere_L
197	IFWM_opercularis_R	PeripheralFrontalWM_R	AnteriorWM_R	WhiteMatter_R	Telencephalon_R	IF_opercularis_R	Frontal_R	Frontal_R	Hemisphere_R	Hemisphere_R
198	IFWM_orbitalis_L	PeripheralFrontalWM_L	AnteriorWM_L	WhiteMatter_L	Telencephalon_L	IF_orbitalis_L	Frontal_L	Frontal_L	Hemisphere_L	Hemisphere_L
199	IFWM_orbitalis_R	PeripheralFrontalWM_R	AnteriorWM_R	WhiteMatter_R	Telencephalon_R	IF_orbitalis_R	Frontal_R	Frontal_R	Hemisphere_R	Hemisphere_R
200	IFWM_triangularis_L	PeripheralFrontalWM_L	AnteriorWM_L	WhiteMatter_L	Telencephalon_L	IF_triangularis_L	Frontal_L	Frontal_L	Hemisphere_L	Hemisphere_L
201	IFWM_triangularis_R	PeripheralFrontalWM_R	AnteriorWM_R	WhiteMatter_R	Telencephalon_R	IF_triangularis_R	Frontal_R	Frontal_R	Hemisphere_R	Hemisphere_R
202	LFOWM_L	PeripheralFrontalWM_L	AnteriorWM_L	WhiteMatter_L	Telencephalon_L	LFO_L	Frontal_L	Frontal_L	Hemisphere_L	Hemisphere_L
203	LFOWM_R	PeripheralFrontalWM_R	AnteriorWM_R	WhiteMatter_R	Telencephalon_R	LFO_R	Frontal_R	Frontal_R	Hemisphere_R	Hemisphere_R
204	MFOWM_L	PeripheralFrontalWM_L	AnteriorWM_L	WhiteMatter_L	Telencephalon_L	MFO_L	Frontal_L	Frontal_L	Hemisphere_L	Hemisphere_L
205	MFOWM_R	PeripheralFrontalWM_R	AnteriorWM_R	WhiteMatter_R	Telencephalon_R	MFO_R	Frontal_R	Frontal_R	Hemisphere_R	Hemisphere_R
206	RGWM_L	PeripheralFrontalWM_L	AnteriorWM_L	WhiteMatter_L	Telencephalon_L	R_L	Frontal_L	Frontal_L	Hemisphere_L	Hemisphere_L
207	RGWM_R	PeripheralFrontalWM_R	AnteriorWM_R	WhiteMatter_R	Telencephalon_R	R_R	Frontal_R	Frontal_R	Hemisphere_R	Hemisphere_R
208	PoCWM_L	PeripheralParietalWM_L	PosteriorWM_L	WhiteMatter_L	Telencephalon_L	PoC_L	Parietal_L	Parietal_L	Hemisphere_L	Hemisphere_L
209	PoCWM_R	PeripheralParietalWM_R	PosteriorWM_R	WhiteMatter_R	Telencephalon_R	PoC_R	Parietal_R	Parietal_R	Hemisphere_R	Hemisphere_R
210	PrCWM_L	PeripheralFrontalWM_L	AnteriorWM_L	WhiteMatter_L	Telencephalon_L	PrC_L	Frontal_L	Frontal_L	Hemisphere_L	Hemisphere_L
211	PrCWM_R	PeripheralFrontalWM_R	AnteriorWM_R	WhiteMatter_R	Telencephalon_R	PrC_R	Frontal_R	Frontal_R	Hemisphere_R	Hemisphere_R
212	SPWM_L	PeripheralParietalWM_L	PosteriorWM_L	WhiteMatter_L	Telencephalon_L	SP_L	Parietal_L	Parietal_L	Hemisphere_L	Hemisphere_L
213	SPWM_R	PeripheralParietalWM_R	PosteriorWM_R	WhiteMatter_R	Telencephalon_R	SP_R	Parietal_R	Parietal_R	Hemisphere_R	Hemisphere_R
214	SMWM_L	PeripheralParietalWM_L	PosteriorWM_L	WhiteMatter_L	Telencephalon_L	SM_L	Parietal_L	Parietal_L	Hemisphere_L	Hemisphere_L
215	SMWM_R	PeripheralParietalWM_R	PosteriorWM_R	WhiteMatter_R	Telencephalon_R	SM_R	Parietal_R	Parietal_R	Hemisphere_R	Hemisphere_R
216	AGWM_L	PeripheralParietalWM_L	PosteriorWM_L	WhiteMatter_L	Telencephalon_L	A_L	Parietal_L	Parietal_L	Hemisphere_L	Hemisphere_L
217	AGWM_R	PeripheralParietalWM_R	PosteriorWM_R	WhiteMatter_R	Telencephalon_R	A_R	Parietal_R	Parietal_R	Hemisphere_R	Hemisphere_R
218	PrCuWM_L	PeripheralParietalWM_L	PosteriorWM_L	WhiteMatter_L	Telencephalon_L	PrCu_L	Parietal_L	Parietal_L	Hemisphere_L	Hemisphere_L
219	PrCuWM_R	PeripheralParietalWM_R	PosteriorWM_R	WhiteMatter_R	Telencephalon_R	PrCu_R	Parietal_R	Parietal_R	Hemisphere_R	Hemisphere_R
220	STWM_L	PeripheralTemporalWM_L	InferiorWM_L	WhiteMatter_L	Telencephalon_L	ST_L	Temporal_L	Temporal_L	Hemisphere_L	Hemisphere_L
221	STWM_R	PeripheralTemporalWM_R	InferiorWM_R	WhiteMatter_R	Telencephalon_R	ST_R	Temporal_R	Temporal_R	Hemisphere_R	Hemisphere_R
222	STWM_L_pole	PeripheralTemporalWM_L	InferiorWM_L	WhiteMatter_L	Telencephalon_L	ST_L_pole	Temporal_L	Temporal_L	Hemisphere_L	Hemisphere_L
223	STWM_R_pole	PeripheralTemporalWM_R	InferiorWM_R	WhiteMatter_R	Telencephalon_R	ST_R_pole	Temporal_R	Temporal_R	Hemisphere_R	Hemisphere_R
224	MTWM_L	PeripheralTemporalWM_L	InferiorWM_L	WhiteMatter_L	Telencephalon_L	MT_L	Temporal_L	Temporal_L	Hemisphere_L	Hemisphere_L
225	MTWM_R	PeripheralTemporalWM_R	InferiorWM_R	WhiteMatter_R	Telencephalon_R	MT_R	Temporal_R	Temporal_R	Hemisphere_R	Hemisphere_R
226	MTWM_L_pole	PeripheralTemporalWM_L	InferiorWM_L	WhiteMatter_L	Telencephalon_L	MT_L_pole	Temporal_L	Temporal_L	Hemisphere_L	Hemisphere_L
227	MTWM_R_pole	PeripheralTemporalWM_R	InferiorWM_R	WhiteMatter_R	Telencephalon_R	MT_R_pole	Temporal_R	Temporal_R	Hemisphere_R	Hemisphere_R
228	ITWM_L	PeripheralTemporalWM_L	InferiorWM_L	WhiteMatter_L	Telencephalon_L	IT_L	Temporal_L	Temporal_L	Hemisphere_L	Hemisphere_L
229	ITWM_R	PeripheralTemporalWM_R	InferiorWM_R	WhiteMatter_R	Telencephalon_R	IT_R	Temporal_R	Temporal_R	Hemisphere_R	Hemisphere_R
230	FuWM_L	PeripheralTemporalWM_L	InferiorWM_L	WhiteMatter_L	Telencephalon_L	Fu_L	Temporal_L	Temporal_L	Hemisphere_L	Hemisphere_L
231	FuWM_R	PeripheralTemporalWM_R	InferiorWM_R	WhiteMatter_R	Telencephalon_R	Fu_R	Temporal_R	Temporal_R	Hemisphere_R	Hemisphere_R
232	SOWM_L	PeripheralOccipitalWM_L	PosteriorWM_L	WhiteMatter_L	Telencephalon_L	SO_L	Occipital_L	Occipital_L	Hemisphere_L	Hemisphere_L
233	SOWM_R	PeripheralOccipitalWM_R	PosteriorWM_R	WhiteMatter_R	Telencephalon_R	SO_R	Occipital_R	Occipital_R	Hemisphere_R	Hemisphere_R
234	MOWM_L	PeripheralOccipitalWM_L	PosteriorWM_L	WhiteMatter_L	Telencephalon_L	MO_L	Occipital_L	Occipital_L	Hemisphere_L	Hemisphere_L
235	MOWM_R	PeripheralOccipitalWM_R	PosteriorWM_R	WhiteMatter_R	Telencephalon_R	MO_R	Occipital_R	Occipital_R	Hemisphere_R	Hemisphere_R
236	IOWM_L	PeripheralOccipitalWM_L	PosteriorWM_L	WhiteMatter_L	Telencephalon_L	IO_L	Occipital_L	Occipital_L	Hemisphere_L	Hemisphere_L
237	IOWM_R	PeripheralOccipitalWM_R	PosteriorWM_R	WhiteMatter_R	Telencephalon_R	IO_R	Occipital_R	Occipital_R	Hemisphere_R	Hemisphere_R
238	CuWM_L	PeripheralOccipitalWM_L	PosteriorWM_L	WhiteMatter_L	Telencephalon_L	Cu_L	Occipital_L	Occipital_L	Hemisphere_L	Hemisphere_L
239	CuWM_R	PeripheralOccipitalWM_R	PosteriorWM_R	WhiteMatter_R	Telencephalon_R	Cu_R	Occipital_R	Occipital_R	Hemisphere_R	Hemisphere_R
240	LGWM_L	PeripheralOccipitalWM_L	PosteriorWM_L	WhiteMatter_L	Telencephalon_L	LG_L	Occipital_L	Occipital_L	Hemisphere_L	Hemisphere_L
241	LGWM_R	PeripheralOccipitalWM_R	PosteriorWM_R	WhiteMatter_R	Telencephalon_R	LG_R	Occipital_R	Occipital_R	Hemisphere_R	Hemisphere_R
242	rostralWM_ACC_L	PeripheralCingulateWM_L	LimbicWM_L	WhiteMatter_L	Telencephalon_L	rostral_ACC_L	Limbic_L	Limbic_L	Hemisphere_L	Hemisphere_L
243	rostralWM_ACC_R	PeripheralCingulateWM_R	LimbicWM_R	WhiteMatter_R	Telencephalon_R	rostral_ACC_R	Limbic_R	Limbic_R	Hemisphere_R	Hemisphere_R
244	subcallosalWM_ACC_L	PeripheralCingulateWM_L	LimbicWM_L	WhiteMatter_L	Telencephalon_L	subcallosal_ACC_L	Limbic_L	Limbic_L	Hemisphere_L	Hemisphere_L
245	subcallosalWM_ACC_R	PeripheralCingulateWM_R	LimbicWM_R	WhiteMatter_R	Telencephalon_R	subcallosal_ACC_R	Limbic_R	Limbic_R	Hemisphere_R	Hemisphere_R
246	subgenualWM_ACC_L	PeripheralCingulateWM_L	LimbicWM_L	WhiteMatter_L	Telencephalon_L	subgenual_ACC_L	Limbic_L	Limbic_L	Hemisphere_L	Hemisphere_L
247	subgenualWM_ACC_R	PeripheralCingulateWM_R	LimbicWM_R	WhiteMatter_R	Telencephalon_R	subgenual_ACC_R	Limbic_R	Limbic_R	Hemisphere_R	Hemisphere_R
248	dorsalWM_ACC_L	PeripheralCingulateWM_L	LimbicWM_L	WhiteMatter_L	Telencephalon_L	dorsal_ACC_L	Limbic_L	Limbic_L	Hemisphere_L	Hemisphere_L
249	dorsalWM_ACC_R	PeripheralCingulateWM_R	LimbicWM_R	WhiteMatter_R	Telencephalon_R	dorsal_ACC_R	Limbic_R	Limbic_R	Hemisphere_R	Hemisphere_R
250	PCCWM_L	PeripheralCingulateWM_L	LimbicWM_L	WhiteMatter_L	Telencephalon_L	PCC_L	Limbic_L	Limbic_L	Hemisphere_L	Hemisphere_L
251	PCCWM_R	PeripheralCingulateWM_R	LimbicWM_R	WhiteMatter_R	Telencephalon_R	PCC_R	Limbic_R	Limbic_R	Hemisphere_R	Hemisphere_R
252	CerebellumWM_R	CerebellumWM_R	Cerebellum_R	Metencephalon_R	Metencephalon	CerebellumWM_R	CerebellumWM_R	Cerebellum_R	Cerebellum_R	Cerebellum
253	CerebellumWM_L	CerebellumWM_L	Cerebellum_L	Metencephalon_L	Metencephalon	CerebellumWM_L	CerebellumWM_L	Cerebellum_L	Cerebellum_L	Cerebellum
254	CSF	Undefined	Undefined	Undefined	Undefined	Undefined	Undefined	Undefined	Undefined	Undefined
255	SKULL1	Undefined	Undefined	Undefined	Undefined	Undefined	Undefined	Undefined	Undefined	Undefined
256	SKULL2	Undefined	Undefined	Undefined	Undefined	Undefined	Undefined	Undefined	Undefined	Undefined
257	SKULL3	Undefined	Undefined	Undefined	Undefined	Undefined	Undefined	Undefined	Undefined	Undefined
258	MCP_cb_L	CerebellumWM_L	Cerebellum_L	Metencephalon_L	Metencephalon	CerebellumWM_L	CerebellumWM_L	Cerebellum_L	Cerebellum_L	Cerebellum
259	MCP_cb_R	CerebellumWM_R	Cerebellum_R	Metencephalon_R	Metencephalon	CerebellumWM_R	CerebellumWM_R	Cerebellum_R	Cerebellum_R	Cerebellum
260	Bone marrow	Undefined	Undefined	Undefined	Undefined	Undefined	Undefined	Undefined	Undefined	Undefined
261	ICP_cb_L	CerebellumWM_L	Cerebellum_L	Metencephalon_L	Metencephalon	CerebellumWM_L	CerebellumWM_L	Cerebellum_L	Cerebellum_L	Cerebellum
262	ICP_cb_R	CerebellumWM_R	Cerebellum_R	Metencephalon_R	Metencephalon	CerebellumWM_R	CerebellumWM_R	Cerebellum_R	Cerebellum_R	Cerebellum
263	FrontSul_L	FrontSul_L	FrontSul_L	Sulcus_L	CSF	FrontSul_L	FrontSul_L	FrontSul_L	Sulcus_L	CSF
264	FrontSul_R	FrontSul_R	FrontSul_R	Sulcus_R	CSF	FrontSul_R	FrontSul_R	FrontSul_R	Sulcus_R	CSF
265	CentralSul_L	CentralSul_L	CentralSul_L	Sulcus_L	CSF	CentralSul_L	CentralSul_L	CentralSul_L	Sulcus_L	CSF
266	CentralSul_R	CentralSul_R	CentralSul_R	Sulcus_R	CSF	CentralSul_R	CentralSul_R	CentralSul_R	Sulcus_R	CSF
267	SylFrontSul_L	SylFrontSul_L	SylvianFissureExt_L	Sulcus_L	CSF	SylAntInsularSul_L	SylAntInsularSul_L	FrontSul_L	Sulcus_L	CSF
268	SylFrontSul_R	SylFrontSul_R	SylvianFissureExt_R	Sulcus_R	CSF	SylAntInsularSul_R	SylAntInsularSul_R	FrontSul_R	Sulcus_R	CSF
269	SylTempSul_L	SylTempSul_L	SylvianFissureExt_L	Sulcus_L	CSF	SylPostInsularSul_L	SylPostInsularSul_L	TempSul_L	Sulcus_L	CSF
270	SylTempSul_R	SylTempSul_R	SylvianFissureExt_R	Sulcus_R	CSF	SylPostInsularSul_R	SylPostInsularSul_R	TempSul_R	Sulcus_R	CSF
271	SylParieSul_L	SylParieSul_L	SylvianFissureExt_L	Sulcus_L	CSF	SylExtSMG_L	SylExtSMG_L	ParietSul_L	Sulcus_L	CSF
272	SylParieSul_R	SylParieSul_R	SylvianFissureExt_R	Sulcus_R	CSF	SylExtSMG_R	SylExtSMG_R	ParietSul_R	Sulcus_R	CSF
273	ParietSul_L	ParietSul_L	ParietSul_L	Sulcus_L	CSF	ParietSul_L	ParietSul_L	ParietSul_L	Sulcus_L	CSF
274	ParietSul_R	ParietSul_R	ParietSul_R	Sulcus_R	CSF	ParietSul_R	ParietSul_R	ParietSul_R	Sulcus_R	CSF
275	CinguSul_L	CinguSul_L	CinguSul_L	Sulcus_L	CSF	CinguSul_L	CinguSul_L	CinguSul_L	Sulcus_L	CSF
276	CinguSul_R	CinguSul_R	CinguSul_R	Sulcus_R	CSF	CinguSul_R	CinguSul_R	CinguSul_R	Sulcus_R	CSF
277	OcciptSul_L	OcciptSul_L	OcciptSul_L	Sulcus_L	CSF	OcciptSul_L	OcciptSul_L	OcciptSul_L	Sulcus_L	CSF
278	OcciptSul_R	OcciptSul_R	OcciptSul_R	Sulcus_R	CSF	OcciptSul_R	OcciptSul_R	OcciptSul_R	Sulcus_R	CSF
279	TempSul_L	TempSul_L	TempSul_L	Sulcus_L	CSF	TempSul_L	TempSul_L	TempSul_L	Sulcus_L	CSF
280	TempSul_R	TempSul_R	TempSul_R	Sulcus_R	CSF	TempSul_R	TempSul_R	TempSul_R	Sulcus_R	CSF
281	Caudate_tail_L	Caudate_tail_L	BasalGang_L	CerebralNucli_L	Telencephalon_L	Caudate_tail_L	Striatum_L	BasalGang_L	CerebralNucli_L	Hemisphere_L
282	Fimbria_L	Hippo_L	Limbic_L	CerebralCortex_L	Telencephalon_L	Hippo_L	Limbic_L	Limbic_L	Hemisphere_L	Hemisphere_L
283	Caudate_tail_R	Caudate_tail_R	BasalGang_R	CerebralNucli_R	Telencephalon_R	Caudate_tail_R	Striatum_R	BasalGang_R	CerebralNucli_R	Hemisphere_R
284	Fimbria_R	Hippo_R	Limbic_R	CerebralCortex_R	Telencephalon_R	Hippo_R	Limbic_R	Limbic_R	Hemisphere_R	Hemisphere_R
285	Chroid_LVetc_L	AnteriorLateralVentricle_L	LateralVentricle_L	Ventricle	CSF	Chroid_LVetc_L	AnteriorLateralVentricle_L	LateralVentricle_L	Ventricle	CSF
286	Chroid_LVetc_R	AnteriorLateralVentricle_R	LateralVentricle_R	Ventricle	CSF	Chroid_LVetc_R	AnteriorLateralVentricle_R	LateralVentricle_R	Ventricle	CSF
287	IV_ventricle	IV_ventricle	IV_ventricle	Ventricle	CSF	IV_ventricle	IV_ventricle	IV_ventricle	Ventricle	CSF
288	ECCL_L	inf_DPWM_L	InferiorWM_L	WhiteMatter_L	Telencephalon_L	EC_L	inf_DPWM_L	InferiorWM_L	WhiteMatter_L	Hemisphere_L
289	ECCL_R	inf_DPWM_R	InferiorWM_R	WhiteMatter_R	Telencephalon_R	EC_R	inf_DPWM_R	InferiorWM_R	WhiteMatter_R	Hemisphere_R
